# Supplementary material for: Treatment Options and Antifungal Resistance in Pediatric Candidozyma auris (Previously Candida auris) Infections: A Systematic Review of Clinical Outcomes
Source: Microorganisms. 2026 Jan 19;14(1):228. doi: 10.3390/microorganisms14010228 (PMC12843972; doi:10.3390/microorganisms14010228)
Supplement: Supplementary file 1 [file microorganisms-14-00228-s001.zip]

Archive with 1 entries (1 files):
- microorganisms-4072331-supplementary.pdf
